# Supplementary material for: Reinforcement of Colonic Anastomosis with Improved Ultrafine Nanofibrous Patch: Experiment on Pig
Source: Biomedicines. 2021 Jan 21;9(2):102. doi: 10.3390/biomedicines9020102 (PMC7909771; doi:10.3390/biomedicines9020102)
Supplement: Supplementary file 1 [file biomedicines-09-00102-s001.zip]

Archive with 4 entries (4 files):
- Table S1.xlsx
- Figure S2.docx
- Figure S1.docx
- power analysis.docx
