# Supplementary material for: Reinforcement of Colonic Anastomosis with Improved Ultrafine Nanofibrous Patch: Experiment on Pig
Source: Biomedicines. 2021 Jan 21;9(2):102. doi: 10.3390/biomedicines9020102 (PMC7909771; doi:10.3390/biomedicines9020102)
Supplement: Supplementary file 1 [file biomedicines-09-00102-s001.zip › Table S1.xlsx]

## Sheet: Sheet1
Animal	0	1	5	7	14	21
Control Group
cg01	13.9	16.5	22.9	23.6	16	10.8
cg02	14.8	17.7	23.2	19.6	22.5	17.9
cg03	18.5	21.6	29.6	34.5	25	20.4
cg04	21.2	30.2	21.7	23.6	17.6	16.6
cg05	18.5	29.9	21	23.98	20.4	19.1
cg06	19.7	29.5	27.7	20.6	24.4	21.7
cg07	18.4	29	26.3	32.8	22	17.2
cg08	12.9	22	19.3	43.68	18.8	19.7
Experimental group
eg01	15.4	15.4	25.4	19.5	19.2	15.4
eg02	16.4	23.4	25.9	40.5	19.9	20.7
eg03	22.2	32.3	25.2	26.8	19	15.2
eg04	16.6	18.9	20.4	19.8	18.8	16.8
eg05	18.5	20.8	22.4	19.4	17.3	16.6
eg06	22	27.4	21.4	24.2	36.5	23
eg07	24.1	35.1	33.1	26.7	19.8	21.3
eg08	18.6	33	28.6	24.5	21.1	14.3
